# Supplementary material for: Development of a rating scale for maladaptive symptoms by maltreatment: Perspectives of attachment and dissociation
Source: PLoS One. 2024 Feb 14;19(2):e0298214. doi: 10.1371/journal.pone.0298214 (PMC10866495; doi:10.1371/journal.pone.0298214)
Supplement: S8 Table — (XLSX) [file pone.0298214.s009.xlsx]

## Sheet: Survey2
	Background					RS-MSM
ID	male	female	abuse	age	grade	MSM1	MSM2	MSM3	MSM4	MSM5	MSM6	MSM7	MSM8	MSM9	MSM10	MSM11	MSM12	MSM13	MSM14	MSM15	MSM16	MSM17	MSM18	MSM19	MSM20
1		1	1	11	5	0	0	0	0	0	1	0	0	1	0	0	0	1	0	0	0	0	0	0	0
2		1	1	6	1	0	1	1	0	1	0	0	1	0	0	0	0	1	0	1	1	0	1	0	0
3		1	1	7	1	1	1	2	1	1	0	0	0	1	0	0	0	0	1	1	1	0	0	0	0
4		1	1	11	6	1	2	1	1	0	0	0	0	0	0	0	0	0	1	1	2	0	1	0	1
5		1	1	11	5	0	0	0	0	0	0	0	0	0	0	0	0	0	0	0	0	0	0	0	0
6		1	1	9	3	0	1	1	0	0	0	0	0	1	1	0	0	0	0	0	1	0	1	0	0
7		1	1	11	6	1	1	1	1	1	1	1	0	0	1	1	1	1	2	1	2	0	2	2	2
8		1	1	8	3	0	0	1	0	0	1	0	0	1	0	0	0	1	1	1	1	0	1	2	1
9	1		1	9	3	0	0	0	0	0	0	0	0	0	0	1	0	0	0	0	0	0	0	1	0
10	1		1	9	3	1	1	2	1	1	1	1	0	0	1	0	0	0	2	1	2	0	1	0	2
11	1		1	10	5	0	1	1	0	0	1	0	0	0	0	0	0	0	1	1	1	0	1	0	1
12	1		1	11	6	0	0	0	0	0	0	0	0	0	0	0	0	0	0	0	0	0	0	0	1
13		1	1	6	1	2	1	1	1	1	1	0	1	1	0	0	0	1	1	0	1	0	1	1	1
14		1	1	8	2	0	1	2	0	0	0	0	0	0	0	0	0	0	0	1	0	1	1	1	1
15	1		1	10	5	1	2	2	2	2	0	0	0	1	2	0	0	2	2	2	2	1	2	2	2
16	1		1	6	1	1	2	2	2	2	0	1	0	0	2	1	0	1	0	0	0	0	0	0	2
17	1		1	11	6	0	1	1	1	1	1	0	0	0	1	0	0	0	2	1	2	0	2	1	2
18	1		1	10	4	1	1	1	0	1	0	0	0	0	1	1	0	0	2	0	1	0	1	0	2
19		1	1	10	5	1	1	2	1	0	1	1	0	1	1	2	0	0	2	1	1	1	2	1	2
20		1	1	8	2	0	1	0	0	0	0	0	0	0	1	0	0	1	0	0	0	0	2	0	2
21	1		1	10	5	0	1	1	1	0	0	0	0	0	0	2	0	0	0	0	1	1	1	1	2
22		1	1	8	2	0	2	1	1	0	1	0	0	0	0	0	0	2	0	1	2	0	1	0	1
23	1		1	10	5	1	1	2	1	1	0	0	0	1	1	0	0	0	1	0	1	0	0	0	1
24	1		1	7	2	2	2	0	0	1	1	1	1	0	1	0	0	1	2	2	2	0	1	1	1
25	1		1	12	6	0	1	1	1	1	1	1	0	0	1	0	0	1	2	1	1	0	1	0	0
26	1		1	11	5	1	1	2	1	1	1	1	0	0	1	1	0	0	2	1	2	0	2	2	2
27		1	1	9	4	1	2	2	2	2	1	0	0	2	1	0	0	0	2	2	2	0	2	2	2
28		1	0	6	1	1	0	0	0	0	0	0	0	0	0	0	0	0	0	0	0	0	0	0	0
29	1		0	6	1	1	0	0	0	0	0	0	0	0	0	0	0	0	0	0	0	0	0	0	0
30	1		0		1	0	0	0	0	0	0	0	0	0	0	0	0	0	0	0	0	0	0	0	0
31		1	0	6	1	0	0	0	0	0	0	0	0	0	0	0	0	0	0	0	0	0	0	0	0
32		1	0	8	2	0	1	1	0	0	0	0	0	0	1	0	0	0	0	0	1	0	1	0	0
33	1		0	7	2	0	0	0	0	0	0	0	0	0	0	0	0	0	0	0	0	0	0	0	0
34		1	0	7	2	0	0	0	0	0	0	0	0	0	0	0	0	0	0	0	0	0	0	0	0
35	1		1	7	2	1	0	1	0	0	0	0	0	0	0	0	0	0	0	0	0	0	0	0	0
36	1		0	8	3	0	0	0	0	0	0	0	0	0	0	0	0	0	0	0	0	0	0	0	0
37		1	0		3	1	0	0	0	2	0	0	0	0	0	0	0	0	0	0	0	0	0	0	0
38		1	0		3	0	0	0	0	0	0	0	0	0	0	0	0	0	0	0	0	0	0	0	0
39		1	0	8	3	0	0	0	0	0	0	0	0	0	0	0	0	0	0	0	0	0	0	0	0
40		1	0	10	4	0	0	0	0	0	0	0	0	0	0	0	0	0	0	0	0	0	0	0	0
41	1		0	10	4	0	0	0	0	0	0	0	0	0	0	0	0	0	0	0	0	0	0	0	0
42		1	0	10	4	0	0	0	0	0	0	0	0	0	0	0	0	0	0	0	0	0	0	0	0
43	1		0	10	4	0	0	0	0	0	0	0	0	0	0	0	0	0	0	0	0	0	0	0	0
44	1		0	10	5	0	0	0	0	0	0	0	0	0	0	0	0	0	0	0	0	0	0	0	0
45		1	0	10	5	0	0	0	0	0	0	0	0	0	0	0	0	0	0	0	0	0	0	0	0
46		1	0	11	5	0	0	2	0	0	0	0	0	0	0	0	0	0	0	0	0	0	1	2	0
47	1		0	11	5	0	0	0	0	0	0	0	0	0	0	0	0	0	0	0	0	0	0	0	0
48		1	0	11	6	0	0	0	0	0	0	0	0	0	0	0	0	0	0	0	0	0	0	0	0
49	1		0	11	6	0	0	0	0	0	0	0	0	0	0	0	0	0	0	0	0	0	0	0	0
50		1	0	7	1	0	0	0	0	0	0	0	0	0	0	0	0	0	0	0	0	0	0	0	0
51		1	0	7	1	0	0	0	0	0	0	0	0	0	0	0	0	0	0	0	0	0	0	0	0
52		1	0	8	2	0	0	0	0	0	0	0	0	0	0	0	0	0	0	0	0	0	0	0	0
53	1		0	8	2	0	0	0	0	0	0	0	0	0	0	0	0	0	0	0	0	0	0	0	0
54		1	0	8	3	0	0	0	0	0	0	0	0	0	0	0	0	0	0	0	0	0	0	0	0
55	1		0	9	3	0	0	0	0	0	0	0	0	0	0	0	0	0	0	0	0	0	0	0	0
56		1	0	10	4	0	0	0	0	0	0	0	0	0	0	0	0	0	0	0	0	0	0	0	0
57	1		0	10	4	0	0	0	0	0	0	0	0	0	0	0	0	0	0	0	0	0	0	0	0
58	1		0	11	5	0	0	0	0	0	0	0	0	0	0	0	0	0	0	0	0	0	0	0	0
59		1	0	11	5	0	0	0	0	0	1	0	0	0	0	0	0	0	0	0	0	0	0	0	0
60		1	0	12	6	0	0	0	0	0	0	0	0	0	0	0	0	0	0	0	0	0	0	0	0
61		1	0	12	6	0	0	0	0	0	0	0	0	0	0	0	0	0	0	0	0	0	0	0	0
62		1	0	6	1	0	0	0	0	0	0	0	0	0	0	0	0	0	0	0	0	0	0	0	0
63	1		0	6	1	0	0	0	0	0	0	0	0	0	0	0	0	0	0	0	0	0	0	0	0
64	1		0	7	2	0	0	0	0	0	0	0	0	0	0	0	0	0	0	0	0	0	0	0	0
65		1	0	7	2	0	0	0	0	0	0	0	0	0	0	0	0	0	0	0	0	0	0	0	0
66	1		0	8	3	0	0	0	0	0	0	0	0	0	0	0	0	0	0	0	0	0	0	0	0
67		1	0	9	3	0	0	0	0	0	0	0	0	0	0	0	0	0	0	0	0	0	0	0	0
68	1		0	10	4	0	0	0	0	0	0	0	0	0	0	0	0	0	0	0	0	0	0	0	0
69		1	0	10	4	0	0	0	0	0	0	0	0	0	0	0	0	0	0	0	0	0	0	0	0
70	1		0	10	5	0	0	0	0	0	0	0	0	0	0	0	0	0	0	0	0	0	0	0	0
71		1	0	10	5	0	0	0	0	0	0	0	0	0	0	0	0	0	0	0	0	0	0	0	0
72		1	0	11	6	0	0	0	0	0	0	0	0	0	0	0	0	0	0	0	0	0	0	0	0
73	1		0	11	6	0	0	0	0	0	0	0	0	0	0	0	0	0	0	0	0	0	0	0	0
74	1		0	6	1	0	1	1	0	0	0	0	0	0	0	0	0	0	0	0	0	0	0	0	0
75	1		0	8	2	1	0	1	0	0	1	1	1	1	0	0	0	0	0	0	0	0	1	0	0
76		1	0	8	3	0	0	0	0	0	0	0	0	0	0	0	0	0	1	0	1	0	0	0	0
77	1		0	9	4	0	0	0	0	0	0	0	0	0	0	0	0	0	0	0	1	0	1	0	1
78			0	10	5	0	0	0	0	0	0	0	0	0	0	0	0	0	0	0	0	0	0	0	0
79			0	11	6	0	1	0	0	0	0	0	0	0	0	0	0	0	0	0	1	0	1	0	1
80		1	0	8	1	0	0	0	0	0	0	0	0	0	0	0	0	0	0	0	0	0	0	0	0
81		1	0	7	1	0	0	0	0	0	0	0	0	0	0	0	0	0	0	0	0	0	0	0	0
82			0		1	0	0	0	0	0	0	0	0	0	0	0	0	0	0	0	0	0	0	0	0
83		1	0	7	1	0	0	0	0	0	0	0	0	0	0	0	0	0	0	0	0	0	0	0	0
84		1	0	6	1	0	0	0	0	0	0	0	0	0	0	0	0	0	0	0	0	0	0	0	0
85	1		0		1	0	0	0	0	0	0	0	0	0	0	0	0	0	0	0	0	0	0	0	0
86		1	0		1	0	0	0	0	0	0	0	0	0	0	0	0	0	0	0	0	0	0	0	0
87	1		0		1	0	0	0	0	0	0	0	0	0	0	0	0	0	0	0	0	0	0	0	0
88		1	0		2	0	0	0	0	0	0	0	0	0	0	0	0	0	0	0	0	0	0	0	0
89	1		0		2	0	0	0	0	0	0	0	0	0	0	0	0	0	0	0	0	0	0	0	0
90		1	0		2	0	0	0	0	0	0	0	0	0	0	0	0	0	0	0	0	0	0	0	0
91	1		0		2	0	0	0	0	0	0	0	0	0	0	0	0	0	0	0	0	0	0	0	0
92		1	0		2	0	0	0	0	0	0	0	0	0	0	0	0	0	0	0	0	0	0	0	0
93	1		0		2	0	0	0	0	0	0	0	0	0	0	0	0	0	0	0	0	0	0	0	0
94		1	0		2	0	0	0	0	0	0	0	0	0	0	0	0	0	0	0	0	0	0	0	0
95	1		0		2	0	0	0	0	0	0	0	0	0	0	0	0	0	0	0	0	0	0	0	0
96		1	0		2	0	0	0	0	0	0	0	0	0	0	0	0	0	0	0	0	0	0	0	0
97	1		0		3	0	0	0	0	0	0	0	0	0	0	0	0	0	0	0	0	0	0	0	0
98	1		0		3	0	0	0	0	0	0	0	0	0	0	0	0	0	0	0	0	0	0	0	0
99	1		0	9	3	0	0	0	0	0	0	0	0	0	0	0	0	0	0	0	0	0	0	0	0
100	1		0	9	3	0	0	0	0	0	0	0	0	0	0	0	0	0	0	0	0	0	0	0	0
101		1	0	9	3	0	0	0	0	0	0	0	0	0	0	0	0	0	0	0	0	0	0	0	0
102		1	0	9	3	0	0	0	0	0	0	0	0	0	0	0	0	0	0	0	0	0	0	0	0
103	1		0		3	0	0	0	0	0	0	0	0	0	0	0	0	0	0	0	0	0	0	0	0
104	1		0		3	0	0	0	0	0	0	0	0	0	0	0	0	0	0	0	0	0	0	0	0
105		1	0		3	0	0	0	0	0	0	0	0	0	0	0	0	0	0	0	0	0	0	0	0
106		1	0		3	0	0	0	0	0	0	0	0	0	0	0	0	0	0	0	0	0	0	0	0
107	1		0		3	0	0	0	0	0	0	0	0	0	0	0	0	0	0	0	0	0	0	0	0
108	1		0		3	0	0	1	0	0	0	0	0	0	0	0	0	0	0	0	0	0	0	0	0
109		1	0		4	0	0	0	0	0	0	0	0	0	0	0	0	0	0	0	0	0	0	0	0
110	1		0		4	0	0	0	0	0	0	0	0	0	0	0	0	0	0	0	0	0	0	0	0
111		1	0		4	0	0	0	0	0	0	0	0	0	0	0	0	0	0	0	0	0	0	0	0
112	1		0		4	0	0	0	0	0	0	0	0	0	0	0	0	0	0	0	0	0	0	0	0
113		1	0		4	0	0	0	0	0	0	0	0	0	0	0	0	0	0	0	0	0	0	0	0
114		1	0		4	0	0	0	0	0	0	0	0	0	0	0	0	0	0	0	0	0	0	0	0
115		1	0		4	0	0	0	0	0	0	0	0	0	0	0	0	0	0	0	0	0	0	0	0
116	1		0		4	1	0	0	0	0	0	0	0	0	0	0	0	0	0	0	0	0	0	0	0
117		1	0		5	0	0	0	0	0	0	0	0	0	0	0	0	0	0	0	0	0	1	1	0
118	1		0		5	1	0	0	0	0	0	0	0	0	0	0	0	0	0	0	0	0	0	0	0
119		1	0		5	0	0	0	0	0	0	0	0	0	0	0	0	0	0	0	0	0	0	0	0
120	1		0		5	0	0	0	0	0	0	0	0	0	0	0	0	0	0	0	0	0	0	0	0
121	1		0		5	0	0	1	0	0	0	0	0	0	0	0	0	1	0	0	0	0	0	0	0
122		1	0		5	0	0	0	0	0	0	0	0	0	0	0	0	0	0	0	0	0	0	0	0
123		1	0		5	0	0	0	0	0	0	0	0	0	0	0	0	0	0	0	0	0	0	0	0
124		1	0		5	1	1	0	0	0	0	1	0	0	0	0	0	0	0	1	1	0	1	0	0
125		1	0	11	6	0	0	0	0	0	0	0	0	0	0	0	0	0	0	0	0	0	0	0	0
126		1	0	11	6	0	0	0	0	0	0	1	0	0	0	0	0	0	0	0	0	0	0	0	0
127	1		0	11	6	0	0	0	0	0	0	0	0	0	0	0	0	0	0	0	0	0	0	0	0
128	1		0	11	6	0	0	0	0	0	0	0	0	0	0	0	0	0	0	0	0	0	0	0	0
129		1	0	11	6	0	0	0	0	0	0	0	0	0	0	0	0	0	0	0	0	0	1	0	0
130		1	0	11	6	0	0	0	0	0	0	0	0	0	0	0	0	0	0	0	0	0	0	0	0
131	1		0		6	0	0	0	0	0	0	0	0	0	0	0	0	0	0	0	0	0	0	0	0
132	1		0		6	0	0	0	0	0	0	0	0	0	0	0	0	0	0	0	0	0	0	1	0
133	1		0		1	0	0	0	0	0	0	0	0	0	0	0	0	0	0	0	0	0	0	0	0
134	1		1		1	1	1	1	1	1	0	1	0	0	0	0	0	0	0	0	0	0	0	0	0
135		1	1		1	1	1	1	1	0	1	0	1	0	1	1	0	0	1	1	2	0	1	0	1
136		1	1		1	1	1	1	1	0	1	1	0	0	0	0	0	1	0	0	2	0	1	1	0
137		1	1		1	1	0	1	0	0	1	1	0	1	0	0	0	0	2	1	2	1	1	0	0
138		1	0		1	1	0	0	0	0	0	0	0	0	0	0	0	0	0	0	0	0	0	0	0
139		1	0	7	1	0	0	0	0	0	0	0	0	0	0	0	0	0	0	0	0	0	0	0	0
140	1		0	7	1	0	0	0	0	0	0	0	0	0	0	0	0	0	0	0	0	0	0	0	0
141	1		0	7	1	0	0	0	0	0	0	0	0	0	0	0	0	0	0	0	0	0	0	0	0
142	1		0	7	1	0	0	0	0	0	0	0	0	0	0	0	0	0	0	0	0	0	0	0	0
143		1	1	8	2	1	1	1	0	0	1	0	0	0	0	0	0	0	0	0	1	0	1	0	1
144		1	0	8	2	1	1	0	0	0	0	0	0	0	1	0	0	0	0	0	0	0	0	0	0
145	1		0	8	2	0	1	0	0	0	0	0	0	0	0	0	0	0	0	0	0	0	0	0	0
146			0	8	2	0	1	1	0	0	1	0	0	0	0	0	0	0	0	0	0	0	1	0	0
147	1		0	8	2	0	0	0	0	0	0	0	0	0	0	0	0	0	0	0	0	0	1	0	1
148		1	1		2	1	1	1	0	0	0	1	0	0	1	0	0	0	0	0	1	0	1	0	1
149	1		1		2	1	1	2	1	1	1	1	0	0	1	0	0	0	1	0	2	0	0	1	1
150	1		1		2	2	2	1	1	1	1	1	0	0	1	0	0	0	1	0	2	0	1	0	0
151		1	0		2	1	0	0	1	0	0	0	0	0	0	0	0	0	0	0	0	0	0	0	0
152		1	1		2	0	0	1	0	0	0	0	1	0	0	0	0	0	0	0	0	0	1	0	0
153		1	0	8	3	0	0	0	1	0	0	0	0	0	0	0	0	0	0	0	0	0	0	0	0
154	1		1	9	3	0	0	0	1	0	0	0	0	0	0	0	0	0	0	1	0	1	1	1	1
155	1		1	8	3	2	1	2	1	1	0	0	0	0	2	0	1	0	1	0	2	1	2	0	1
156		1	0	9	3	0	0	0	0	0	0	0	0	0	0	0	0	0	0	0	0	0	0	0	0
157	1		0	8	3	0	0	0	0	0	0	0	0	0	0	0	0	0	0	0	0	0	0	0	0
158		1	0	9	3	0	0	0	0	0	0	0	0	0	0	0	0	0	0	0	1	0	0	0	0
159	1		0	8	3	0	0	0	0	0	0	0	0	0	0	0	0	0	0	0	0	0	0	0	0
160	1		0	8	3	0	0	0	0	0	0	0	0	0	0	0	0	0	0	0	0	0	0	0	0
161		1	0	9	3	0	0	0	0	0	0	0	0	0	0	0	0	0	0	0	0	0	0	0	0
162		1	0	8	3	0	0	0	0	0	0	0	0	0	0	0	0	0	0	0	0	0	0	0	0
163		1	0		4	0	0	0	0	0	0	0	0	0	0	0	0	0	0	0	0	0	0	0	0
164	1		0		4	0	1	1	1	0	0	0	0	0	1	0	0	0	0	0	0	0	0	0	0
165	1		0		4	0	0	0	0	0	0	0	0	0	0	0	0	0	0	0	0	0	0	0	0
166	1		0		4	0	0	0	0	0	0	0	0	0	0	0	0	0	0	0	0	0	0	0	0
167		1	0		4	1	0	1	0	0	0	0	0	0	0	0	0	0	0	0	0	0	0	0	0
168	1		0	10	4	0	0	1	0	0	0	0	0	0	0	0	0	0	0	0	1	0	1	0	0
169		1	0	10	4	0	0	0	0	0	0	0	0	0	0	0	0	0	0	0	0	0	0	0	0
170	1		0	10	4	0	1	2	1	1	0	0	0	1	1	2	0	1	1	1	1	1	2	0	1
171		1	0	10	4	0	0	0	0	0	0	1	0	0	0	0	0	0	0	0	0	0	0	0	0
172		1	0	10	4	0	0	0	0	0	0	0	0	0	0	0	0	0	0	0	0	0	0	0	0
173	1		0	10	5	1	0	1	0	0	1	1	1	0	0	0	0	0	0	0	1	0	0	0	0
174		1	0	10	5	1	1	0	0	0	0	0	0	0	0	0	0	0	0	0	1	0	0	0	0
175	1		0	10	5	1	0	0	0	0	0	1	0	0	0	0	0	0	0	0	0	0	0	0	0
176	1		0	10	5	0	1	0	0	0	0	0	0	0	0	0	0	0	0	0	0	0	0	0	0
177	1		0	10	5	0	0	0	0	0	0	0	0	0	0	0	0	0	0	0	0	0	0	0	0
178			0	10	5	1	0	1	0	0	0	1	0	0	0	0	0	0	0	0	0	0	0	0	0
179		1	0	10	5	0	0	0	0	0	0	0	0	0	0	0	0	0	0	0	0	0	0	0	0
180		1	0	11	5	0	0	0	0	0	0	0	0	0	0	0	0	0	0	0	0	0	0	0	0
181			0		5	1	1	2	0	0	0	1	0	0	0	1	0	0	0	0	1	0	0	0	0
182			0		5	1	1	1	0	0	0	0	0	0	0	0	0	0	0	0	1	0	0	1	0
183		1	0	12	6	0	0	0	0	0	0	0	0	0	0	0	0	0	0	0	0	0	0	0	0
184		1	0	12	6	0	0	0	0	0	0	0	0	0	0	0	0	0	0	0	0	0	0	0	0
185		1	0	12	6	0	0	0	0	0	0	0	0	0	0	0	0	0	0	0	0	0	0	0	0
186		1	0	12	6	0	0	0	0	0	0	0	0	0	0	0	0	0	0	0	0	0	0	0	0
187	1		0	12	6	0	0	0	0	0	0	0	0	0	0	0	0	0	0	0	0	0	0	0	0
188		1	0	12	6	2	1	0	0	0	0	0	0	0	0	0	0	0	0	0	2	0	0	0	0
189	1		0	12	6	0	1	0	0	0	0	0	0	0	0	0	0	0	0	0	1	0	0	0	0
190		1	0	12	6	0	0	0	0	0	0	0	0	0	0	0	0	0	0	0	0	0	0	0	0
191		1	0	12	6	0	0	0	0	0	0	0	0	0	0	0	0	0	0	0	0	0	0	0	0
192	1		0	12	6	0	0	0	0	0	0	0	0	0	0	0	0	0	0	0	0	0	0	0	0
193	1		0	6	1	0	0	0	0	0	0	0	0	0	0	0	0	0	0	0	0	0	0	0	0
194	1		0	6	1	0	0	0	0	0	0	0	0	0	0	0	0	0	0	0	0	0	0	0	0
195		1	0	7	1	0	0	0	0	0	0	0	0	0	0	0	0	0	0	0	0	0	0	0	0
196	1		0	8	2	0	0	0	0	0	0	0	0	0	0	0	0	0	0	0	0	0	0	0	0
197	1		0	8	2	0	0	0	0	0	0	0	0	0	0	0	0	0	0	0	0	0	0	0	0
198		1	0	8	2	0	0	0	0	0	0	0	0	0	0	0	0	0	0	0	0	0	0	0	0
199	1		0	7	1	0	0	0	0	0	0	0	0	0	0	0	0	0	0	0	0	0	0	0	0
200		1	0	6	1	0	0	0	0	0	0	0	0	0	0	0	0	0	0	0	0	0	0	0	0
201		1	0	6	1	0	0	0	0	0	0	0	0	0	0	0	0	0	0	0	0	0	0	0	0
202	1		0	9	4	0	0	0	0	0	0	0	0	0	0	0	0	0	0	0	0	0	0	0	0
203		1	0	10	4	0	0	0	0	0	0	0	0	0	0	0	0	0	0	0	0	0	0	0	0
204		1	0	9	4	0	0	0	0	0	0	0	0	0	0	0	0	0	0	0	0	0	0	0	0
205		1	0	10	4	0	0	0	0	0	0	0	0	0	0	0	0	0	0	0	0	0	0	0	0
206		1	0	10	4	0	0	0	0	0	0	0	0	0	0	0	0	0	0	0	0	0	0	0	0
207		1	0	10	4	0	0	0	0	0	0	0	0	0	0	0	0	0	0	0	0	0	0	0	0
208		1	0	7	2	0	0	0	0	0	0	0	0	0	0	0	0	0	0	0	0	0	0	0	0
209		1	0	7	2	0	0	0	0	0	0	0	0	0	0	0	0	0	0	0	0	0	0	0	0
210	1		0	7	2	0	0	0	0	0	0	0	0	0	0	0	0	0	0	0	0	0	0	0	0
211		1	0	8	2	1	0	0	0	0	0	0	0	0	0	0	0	0	0	0	0	0	0	0	0
212		1	0	7	2	1	0	0	0	0	0	0	0	0	0	0	0	0	0	0	0	0	0	0	0
213		1	0	7	2	0	0	0	0	0	0	0	0	0	0	0	0	0	0	0	0	0	0	0	0
214	1		0	9	3	0	0	0	0	0	0	0	0	0	0	0	0	0	0	0	1	0	0	1	0
215		1	0	9	3	0	0	0	0	0	0	0	0	0	0	0	0	0	0	0	0	0	0	0	0
216		1	0	9	3	0	0	0	0	0	0	0	0	0	0	0	0	0	0	0	0	0	0	0	0
217	1		0	9	3	0	0	0	0	0	0	0	0	0	0	0	0	0	0	0	0	0	0	0	0
218		1	0	9	3	0	0	0	0	0	0	0	0	0	0	0	0	0	0	0	0	0	0	0	0
219	1		0	9	3	0	0	0	0	0	0	0	0	0	0	0	0	0	0	0	0	0	0	0	0
220	1		0	9	4	0	0	0	0	0	0	0	0	0	0	0	0	0	0	0	0	0	0	0	0
221		1	0	10	4	0	0	0	0	0	0	0	0	0	0	0	0	0	0	0	0	0	0	0	0
222		1	0	9	4	0	0	0	0	0	0	0	0	0	0	0	0	0	0	0	0	0	0	0	0
223		1	0	8	3	0	0	0	0	0	0	0	0	0	0	0	0	0	0	0	0	0	0	0	0
224		1	0	8	3	0	0	0	0	0	0	0	0	0	0	0	0	0	0	0	0	0	0	0	0
225	0	1	0	8	3	0	0	0	0	0	0	0	0	0	0	0	0	0	0	0	0	0	0	0	0
